# Supplementary material for: Comparative Analysis of Endothelial Cell Culture Models Under Altered Mechanical Conditions and Glucose Variations
Source: Int J Mol Sci. 2026 Jul 13;27(14):6233. doi: 10.3390/ijms27146233 (PMC13410307; doi:10.3390/ijms27146233)
Supplement: Supplementary file 1 [file ijms-27-06233-s001.zip]

Archive with 14 entries (14 files):
- AKT1 LG_HG combined_figure 4.png
- eNOS LG_HG combined_figure2.png
- Total protein ENOS LG HG COMBINED-As-Displayed.png
- Total protein VCAM1 CombinedLG HG membrane-As-Displayed(1).png
- Total protein vinculin akt membrane combi-As-Displayed.png
- VCAM1 LG_HG combined_ figure 6.png
- VEGFA LG_HG combined_ figure 8.png
- Vinculin in AKT membrane combined LG_HG_ figure 10.png
- Total protein combined vinculin-As-Displayed(1).tif
- Total protein ENOS LG HG COMBINED-As-Displayed.tif
- Total protein VCAM1 CombinedLG HG membrane-As-Displayed(1).tif
- Total protein VCAM1 CombinedLG HG membrane-As-Displayed.tif
- CDH5 bands.png
- 2026-06-03-102547-2026-06-03-102547-TP LG HG E cad-As-Displayed.tif
